# Supplementary material for: Response of leaf photosynthesis, chlorophyll content and yield of hydroponic tomatoes to different water salinity levels
Source: PLoS One. 2024 Feb 9;19(2):e0293098. doi: 10.1371/journal.pone.0293098 (PMC10857652; doi:10.1371/journal.pone.0293098)
Supplement: S1 Data — (XLSX) [file pone.0293098.s001.xlsx]

## Sheet: Transpiration Rate  Valo
																								Valouro -RZ															Ghandowura F
																								G	NG	DAT 60	DAT 120		Grafting	SL1	SL2	SL3		DAT	SL1	SL2	SL3			G	NG	DAT 60	DAT 120			SL1	SL2	SL3
			Salinity	Grafting	Crop Age																		SL1	a	a	a	a		G	a	a	a		60	a	a	a		SL1	a	a	a	a		G	a	a	a
			Valouro-RZ	Valouro-RZ	Valouro-RZ																		SL2	b	a	a	b		NG	b	b	b		120	a	b	b		SL2	a	a	b	b		NG	a	a	b
		Salinity-1	1.66031	1.70187	1.48513																		SL3	c	b	b	c		LSD	0.0089				LSD	0.054				SL3	b	b	c	c		LSD	0.0991
		Salinity-2	1.57893	1.26707	1.48382																		LSD	0.0865															LSD	0.0512
		Salinity-3	1.21418
			G	NG		DAT 60	DAT 120			SL1	SL2	SL3			SL1	SL2	SL3
		SL1	1.40857	1.91206		1.66047	1.66016		G	1.40857	1.26197	1.13067		60	1.66047	1.5344	1.26052
		SL2	1.26197	1.89588		1.62345	1.5344		NG	1.91206	1.89588	1.29768		120	1.66016	1.62345	1.16784
		SL3	1.13067	1.29768		1.26052	1.16784
									G-NG	0.503482	0.633915	0.167005		DAT 60-120	0.000310569	0.0890483	0.0926784
		S1-S2	0.146605	0.0161724		0.03702	0.125758		LSD	0.0089	0.0089	0.0089		LSD	0.054	0.054	0.054
		S1-S3	0.2779	0.614376		0.399954	0.492322
		S2-S3	0.131294	0.598204		0.362934	0.366564
		LSD	0.0865	0.0865		0.0865	0.0865		Difference	0.494582	0.625015	0.158105		Difference	-0.0536894	0.0350483	0.0386784
		Difference	0.0601054	-0.0703276		-0.04948	0.0392578
			0.1914	0.527876		0.313454	0.405822
			0.0447943	0.511704		0.276434	0.280064
[truncated: 17 more columns]

## Sheet: Transpiration Rate  Gah
			Salinity	Grafting	Crop Age
			Ghandowra-F1	Ghandowra-F1	Ghandowra-F1
		Salinity-1	1.42862	1.26232	1.44067
		Salinity-2	1.41272	1.37248	1.19412
		Salinity-3	1.11085
			NG	G		DAT 60	DAT 120			SL1	SL2	SL3			SL1	SL2	SL3
		SL1	1.38159	1.47564		1.57169	1.28554		G	1.38159	1.38922	1.01614		60	1.57169	1.45881	1.29151
		SL2	1.38922	1.43622		1.45881	1.36664		NG	1.47564	1.43622	1.20557		120	1.28554	1.36664	0.930195
		SL3	1.01614	1.20557		1.29151	0.930195
									G-NG	0.0940458	0.0469998	0.189432		DAT 60-120	0.286151	0.0921705	0.361314
		S1-S2	0.00763243	0.0394137		0.112881	0.0810994		LSD	0.0991	0.0991	0.0991		LSD	0.0741	0.0741	0.0741
		S1-S3	0.365456	0.27007		0.280181	0.355344
		S2-S3	0.373088	0.230656		0.167301	0.436444
		LSD	0.0512	0.0512		0.0512	0.0512		Difference	-0.00505415	-0.0521002	0.090332		Difference	0.212051	0.0180705	0.287214
		Difference	-0.0435676	-0.0117863		0.0616806	0.0298994
			0.314256	0.21887		0.228981	0.304144
			0.321888	0.179456		0.116101	0.385244						a	a		a	a
													a	a		b	b
													b	b		c	c

## Sheet: Transpiration Rate  Fei
			Salinity	Grafting	Crop Age
			Feisty-Red	Feisty-Red	Feisty-Red
		Salinity-1	1.77819	1.39512	1.65474
		Salinity-2	1.71904	1.70353	1.44391
		Salinity-3	1.15075
			NG	G		DAT 60	DAT 120			SL1	SL2	SL3			SL1	SL2	SL3
		SL1	1.60794	1.94845		2.12718	1.4292		G	1.60794	1.45836	1.11908		60	2.12718	1.46855	1.36848
		SL2	1.45836	1.97971		1.46855	1.96953		NG	1.94845	1.97971	1.18242		120	1.4292	1.96953	0.933013
		SL3	1.11908	1.18242		1.36848	0.933013
									G-NG	0.340507	0.521354	0.0633415		DAT 60-120	0.697978	0.500979	0.435472
		S1-S2	0.149579	0.0312684		0.658634	0.540324		LSD	0.1609	0.1609	0.1609		LSD	0.0941	0.0941	0.0941
		S1-S3	0.48886	0.766026		0.758696	0.49619
		S2-S3	0.339282	0.797294		0.100063	1.03651
		LSD	0.1036	0.1036		0.1036	0.1036		Difference	0.179607	0.360454	-0.0975585		Difference	0.603878	0.406879	0.341372
		Difference	0.0459787	-0.0723316		0.555034	0.436724
			0.38526	0.662426		0.655096	0.39259
			0.235682	0.693694		-0.00353749	0.932913

## Sheet: Photosynstic Rate  Val
																					Valouro -RZ																Ghandowura
																						G	NG	DAT 60	DAT 120			SL1	SL2	SL3			SL1	SL2	SL3			G	NG	DAT 60	DAT 120			SL1	SL2	SL3			SL1
																					SL1	a	a	a	a		G	a	a	a		60	a	a	a		SL1	a	a	a	a		G	a	a	a		60	a
			Salinity	Grafting	Crop Age																SL2	b	a	a	b		NG	b	b	b		120	b	b	a		SL2	a	b	a	b		NG	b	a	a		120	b
			Valouro-RZ	Valouro-RZ	Valouro-RZ																SL3	c	b	b	c		LSD	0.0963				LSD	0.6142				SL3	b	c	b	c		LSD	1.3296				LSD	0.4675
		Salinity-1	12.6619	10.6443	12.567																LSD	0.7408															LSD	0.6948
		Salinity-2	12.0367	11.3245	9.40178
		Salinity-3	8.25455
			G	NG		DAT 60	DAT 120			SL1	SL2	SL3			SL1	SL2	SL3
		SL1	12.5441	12.7797		10.1148	15.2089		G	12.5441	11.2235	8.16514		60	10.1148	9.82522	8.26529
		SL2	11.2235	12.8499		9.82522	14.2482		NG	12.7797	12.8499	8.34397		120	15.2089	14.2482	8.24382
		SL3	8.16514	8.34397		8.26529	8.24382
									G-NG	0.235545	1.62632	0.178831		DAT 60-120	5.09409	4.42296	0.021475
		S1-S2	1.32057	0.0702009		0.289617	0.960756		LSD	0.0963	0.0963	0.0963		LSD	0.6142	0.6142	0.6142
		S1-S3	4.37897	4.43568		1.84954	6.96511
		S2-S3	3.0584	4.50588		1.55993	6.00436
		LSD	0.7408	0.7408		0.7408	0.7408		Difference	0.139245	1.53002	0.0825314		Difference	4.47989	3.80876	-0.592725
		Difference	0.579774	-0.670599		-0.451183	0.219956
			3.63817	3.69488		1.10874	6.22431
			2.3176	3.76508		0.819125	5.26356
[truncated: 15 more columns]

## Sheet: Photosynstic Rate  Gha
			Salinity	Grafting	Crop Age
		Salinity-1	11.3104	8.90657	10.713
		Salinity-2	10.7327	9.86568	8.05921
		Salinity-3	6.11528
			G	NG		DAT 60	DAT 120			SL1	SL2	SL3			SL1	SL2	SL3
		SL1	10.5681	12.0527		10.0379	12.5829		G	10.5681	10.4073	5.74437		60	10.0379	9.72154	4.41818
		SL2	10.4073	11.0581		9.72154	11.7439		NG	12.0527	11.0581	6.48619		120	12.5829	11.7439	7.81237
		SL3	5.74437	6.48619		4.41818	7.81237
									G-NG	1.48465	0.650888	0.74182		DAT 60-120	2.54501	2.02231	3.39419
		S1-S2	0.160823	0.99458		0.316351	0.839052		LSD	1.3296	1.3296	1.3296		LSD	0.4675	0.4675	0.4675
		S1-S3	4.82371	5.56653		5.61971	4.77053
		S2-S3	4.66289	4.57195		5.30336	3.93148
		LSD	0.6948	0.6948		0.6948	0.6948		Difference	0.155046	-0.678712	-0.58778		Difference	2.07751	1.55481	2.92669
															a	a	a
		Difference	-0.533977	0.29978		-0.378449	0.144252			a	a	a			b	b	b
			4.12891	4.87173		4.92491	4.07573			b	a	a
			3.96809	3.87715		4.60856	3.23668
			a	a		a	a
			a	b		a	b
			b	c		b	c

## Sheet: Photosynstic Rate  Fei
			Salinity	Grafting	Crop Age
		Salinity-1	12.7755	11.3644	12.3579
		Salinity-2	12.125	11.2786	10.2851
		Salinity-3	9.064
			G	NG		DAT 60	DAT 120			SL1	SL2	SL3			SL1	SL2	SL3
		SL1	12.1404	13.4105		12.7573	12.7937		G	12.1404	11.8144	9.88096		60	12.7573	8.47248	9.62549
		SL2	11.8144	12.4357		8.47248	15.7776		NG	13.4105	12.4357	8.24703		120	12.7937	15.7776	8.50251
		SL3	9.88096	8.24703		9.62549	8.50251
									G-NG	1.27009	0.621312	1.63393		DAT 60-120	0.0363739	7.30512	1.12298
		S1-S2	0.326041	0.974822		4.28481	2.98394		LSD	0.9326	0.9326	0.9326		LSD	1.3259	1.3259	1.3259
		S1-S3	2.25946	5.16348		3.13179	4.29115
		S2-S3	1.93342	4.18866		1.15301	7.27509
		LSD	0.8451	0.8451		0.8451	0.8451		Difference	0.337492	-0.311288	0.70133		Difference	-1.28953	5.97922	-0.20292
		Difference	-0.519059	0.129722		3.43971	2.13884
			1.41436	4.31838		2.28669	3.44605
			1.08832	3.34356		0.307912	6.42999

## Sheet: Stomatal Conductance  Valo
																				Valouro -RZ																Ghandowra F
																					G	NG	DAT 60	DAT 120			SL1	SL2	SL3			SL1	SL2	SL3			G	NG	DAT 60	DAT 120			SL1	SL2	SL3			SL1	SL2
			Salinity	Grafting	Crop Age															SL1	a	a	a	a		G	a	a	a		60	a	a	a		SL1	a	a	a	a		G	a	a	a		60	a	a
																				SL2	b	a	b	b		NG	b	b	a		120	b	b	b		SL2	a	b	b	a		NG	a	a	a		120	b	a
		Salinity-1	0.0570814	0.040138	0.0501442															SL3	c	b	c	c		LSD	0.009				LSD	0.0025				SL3	b	c	c	b		LSD	0.0164				LSD	0.0082
		Salinity-2	0.0556295	0.054857	0.044851															LSD	0.0026															LSD	0.007
		Salinity-3	0.029782
			G	NG		DAT 60	DAT 120			SL1	SL2	SL3			SL1	SL2	SL3
		SL1	0.0487064	0.0654564		0.0604413	0.0537214		G	0.0487064	0.0437525	0.0279559		60	0.0604413	0.0510579	0.0389333
		SL2	0.0437525	0.0675064		0.0510579	0.060201		NG	0.0654564	0.0675064	0.0316081		120	0.0537214	0.060201	0.0206308
		SL3	0.0279559	0.0316081		0.0389333	0.0206308
									G-NG	0.01675	0.0237539	0.00365219		DAT 60-120	0.00671992	0.00914303	0.0183025
		S1-S2	0.00495386	0.00205004		0.00938338	0.00647957		LSD	0.009	0.009	0.009		LSD	0.0025	0.0025	0.0025
		S1-S3	0.0207505	0.0338482		0.0215081	0.0330907
		S2-S3	0.0157966	0.0358983		0.0121247	0.0395702
		LSD	0.0026	0.0026		0.0026	0.0026		Difference	0.00774997	0.0147539	-0.00534781		Difference	0.00421992	0.00664303	0.0158025
		Difference	0.00235386	-0.000549959		0.00678338	0.00387957
			0.0181505	0.0312482		0.0189081	0.0304907
			0.0131966	0.0332983		0.00952467	0.0369702
[truncated: 14 more columns]

## Sheet: Stomatal Conductance  Ghan
			Salinity	Grafting	Crop Age
		Salinity-1	0.0470728	0.035691	0.0443018
		Salinity-2	0.0405982	0.039248	0.0306368
		Salinity-3	0.0247369
			G	NG		DAT 60	DAT 120			SL1	SL2	SL3			SL1	SL2	SL3
		SL1	0.0443538	0.0497918		0.0553681	0.0387775		G	0.0443538	0.0387815	0.0239375		60	0.0553681	0.0444682	0.0330691
		SL2	0.0387815	0.0424148		0.0444682	0.0367281		NG	0.0497918	0.0424148	0.0255364		120	0.0387775	0.0367281	0.0164048
		SL3	0.0239375	0.0255364		0.0330691	0.0164048
									G-NG	0.00543795	0.00363338	0.00159897		DAT 60-120	0.0165906	0.00774003	0.0166644
		S1-S2	0.00557237	0.00737694		0.0108999	0.00204938		LSD	0.0164	0.0164	0.0164		LSD	0.0082	0.0082	0.0082
		S1-S3	0.0204164	0.0242554		0.022299	0.0223728
		S2-S3	0.014844	0.0168784		0.0113991	0.0203234
		LSD	0.007	0.007		0.007	0.007		Difference	-0.010962	-0.0127666	-0.014801		Difference	0.00839058	-0.000459969	0.00846436
		Difference	-0.00142763	0.000376942		0.00389993	-0.00495062
			0.0134164	0.0172554		0.015299	0.0153728
			0.00784401	0.00987842		0.00439905	0.0133234

## Sheet: Stomatal Conductance Feist
			Salinity	Grafting	Crop Age
		Salinity-1	0.0608709	0.0544813	0.0591689
		Salinity-2	0.0550408	0.0515489	0.0468614
		Salinity-3	0.0431336
			G	NG		DAT 60	DAT 120			SL1	SL2	SL3			SL1	SL2	SL3
		SL1	0.0579258	0.063816		0.07023	0.0515118		G	0.0579258	0.0541642	0.0425567		60	0.07023	0.0555037	0.0517729
		SL2	0.0541642	0.0559174		0.0555037	0.0545779		NG	0.063816	0.0559174	0.0437105		120	0.0515118	0.0545779	0.0344943
		SL3	0.0425567	0.0437105		0.0517729	0.0344943
									G-NG	0.00589021	0.00175315	0.00115384		DAT 60-120	0.0187182	0.000925775	0.0172785
		S1-S2	0.00376158	0.00789863		0.0147263	0.00306611		LSD	0.0038	0.0038	0.0038		LSD	0.0071	0.0071	0.0071
		S1-S3	0.0153691	0.0201055		0.0184572	0.0170175
		S2-S3	0.0116076	0.0122069		0.00373083	0.0200836
		LSD	0.0058	0.0058		0.0058	0.0058		Difference	0.00209021	-0.00204685	-0.00264616		Difference	0.0116182	-0.00617422	0.0101785
		Difference	-0.00203842	0.00209863		0.00892632	-0.00273389
			0.00956914	0.0143055		0.0126572	0.0112175
			0.00580756	0.00640688		-0.00206917	0.0142836

## Sheet: Chlorophyll Content   Valo
																					Valouro -RZ																Ghandowra F
																						G	NG	DAT 60	DAT 120			SL1	SL2	SL3			SL1	SL2	SL3			G	NG	DAT 60	DAT 120			SL1	SL2	SL3			SL1
			Salinity	Grafting	Crop Age																SL1	a	a	a	a		G	a	a	a		60	a	a	a		SL1	a	a	a	a		G	a	a	a		60	a
																					SL2	b	a	a	b		NG	a	a	a		120	b	a	a		SL2	ab	ab	b	a		NG	a	a	a		120	a
		Salinity-1	48.469	45.1547	46.7119																SL3	c	b	b	c		LSD	8.0401				LSD	1.3629				SL3	b	b	b	b		LSD	5.4766				LSD	0.8104
		Salinity-2	46.9673	47.4107	45.8535																LSD	1.838															LSD	3.4917
		Salinity-3	43.4118
			G	NG		DAT 60	DAT 120			SL1	SL2	SL3			SL1	SL2	SL3
		SL1	50.631	46.307		47.4	49.538		G	50.631	48.3181	43.283		60	47.4	46.5898	43.5706
		SL2	48.3181	45.6165		46.5898	47.3448		NG	46.307	45.6165	43.5405		120	49.538	47.3448	43.2529
		SL3	43.283	43.5405		43.5706	43.2529
									G-NG	4.324	2.70169	0.257511		DAT 60-120	2.138	0.755042	0.31774
		S1-S2	2.31285	0.690546		0.810221	2.19318		LSD	8.0401	8.0401	8.0401		LSD	1.3629	1.3629	1.3629
		S1-S3	7.34798	2.76647		3.82936	6.2851
		S2-S3	5.03513	2.07593		3.01914	4.09192
		LSD	1.838	1.838		1.838	1.838		Difference	-3.7161	-5.33841	-7.78259		Difference	0.7751	-0.607858	-1.04516
		Difference	0.474854	-1.14745		-1.02778	0.355179
			5.50998	0.928473		1.99136	4.4471
			3.19713	0.237927		1.18114	2.25392
[truncated: 15 more columns]

[truncated: 6 more sheets: Chlorophyll Content   Ghan, Chlorophyll Content   Feis, Yield   Valo, Yield   Ghand, Yield   Feis, All Data]
