# Supplementary material for: Response of leaf photosynthesis, chlorophyll content and yield of hydroponic tomatoes to different water salinity levels
Source: PLoS One. 2024 Feb 9;19(2):e0293098. doi: 10.1371/journal.pone.0293098 (PMC10857652; doi:10.1371/journal.pone.0293098)
Supplement: S2 Data — (XLSX) [file pone.0293098.s002.xlsx]

## Sheet: Data_F
Cultivers	Sal	GR	DAT	Rep	Trmol	CndCO2	ACO2	Chlo	Yield	Proline
1	1	2	60	1	1.69541	0.0550819	15.1238	50.084	25.7552	4.32
1	1	2	60	3	1.70382	0.0563422	15.9264	44.942	23.4402	4.469
1	1	2	60	2	1.70013	0.0557479	13.1621	47.716	28.0061	4.55
1	1	1	60	3	1.63927	0.0655873	16.6546	51.652	23.3942	4.82
1	1	1	60	1	1.60241	0.064727	14.959	50.468	24.1447	4.84
1	1	1	60	2	1.62179	0.0651617	15.4277	52.366	21.1134	4.94
2	1	1	60	3	1.58912	0.0580228	13.8	44.0895	18.819	4.066
3	1	1	60	1	2.12154	0.0652766	12.2696	52.6861	25.1898	4.09
2	1	1	60	1	1.57069	0.0574094	13.488	53.3919	28.4934	4.093
2	1	1	60	2	1.58095	0.0577481	13.7121	52.4229	26.8917	4.12
2	1	2	60	2	1.56375	0.060235	11.299	49.1283	25.4849	4.382
3	1	1	60	3	2.12908	0.0657737	12.4783	49.3349	25.7489	4.448
2	1	2	60	1	1.55937	0.0491593	10.6215	40.8918	19.5109	4.533
3	1	2	60	1	2.11768	0.0744146	14.6307	51.1792	24.859	4.64
3	1	1	60	2	2.15276	0.0654889	12.3186	49.8887	24.3356	4.66
2	1	2	60	3	1.56625	0.049634	12.5767	50.9694	28.0514	4.685
3	1	2	60	2	2.13362	0.0749767	12.5467	46.6344	25.1405	4.884
3	1	2	60	3	2.1084	0.0754495	12.518	49.3349	24.2889	4.08
1	2	1	60	2	1.44225	0.0720559	15.5097	46.7508	25.0897	5.11
3	2	1	60	3	2.07163	0.0529484	15.6986	46.6865	23.3253	5.17
3	2	1	60	1	1.84332	0.0480421	15.9906	50.2869	25.9525	5.22
3	2	1	60	2	1.8949	0.0585756	15.5173	49.8808	24.5462	5.34
1	2	1	60	1	1.06751	0.0653508	15.5231	50.3228	24.2176	5.35
2	2	1	60	2	1.46917	0.0464378	11.717	46.2652	23.438	5.356
2	2	1	60	1	1.51015	0.0456446	12.1729	48.0062	23.5384	5.392
1	2	1	60	3	1.11637	0.0554279	15.7564	48.5368	20.1239	5.454
3	2	2	60	2	1.0002	0.0578709	15.8291	48.513	23.9519	5.48
3	2	2	60	1	1.00965	0.0571747	15.7746	45.2603	25.2392	5.66
2	2	1	60	3	1.48531	0.0409101	11.4798	47.9064	26.1346	5.675
3	2	2	60	3	0.991584	0.0584106	15.8555	44.5824	20.8756	5.72
2	2	2	60	2	1.40984	0.0481723	11.8436	44.7127	19.0395	5.756
2	2	2	60	3	1.49995	0.0440085	11.041	41.1197	19.8967	6.02
2	2	2	60	1	1.37843	0.0416358	12.2089	46.6496	19.2284	6.08
1	2	2	60	2	1.8153	0.036359	13.2999	45.7508	28.6814	6.44
1	2	2	60	1	1.73718	0.0365493	12.3938	49.4239	17.2565	6.657
1	2	2	60	3	2.02781	0.0406048	13.0061	43.2839	20.6312	6.875
1	3	1	60	3	1.20704	0.0399854	7.98884	45.4447	14.1304	6.97
2	3	1	60	2	1.26693	0.0335272	6.9896	39.5585	23.1364	7.013
2	3	1	60	1	1.31369	0.03242	8.06644	43.8387	13.4309	7.06
2	3	1	60	3	1.3259	0.0324654	9.15579	47.0179	20.3788	7.09
1	3	1	60	1	1.14672	0.0429484	9.3511	41.332	15.3197	7.12
1	3	1	60	2	1.14464	0.0448553	7.18386	42.3602	19.1566	7.26
3	3	1	60	2	1.43496	0.0469829	9.5303	46.0667	21.8265	7.52
3	3	1	60	1	1.54742	0.0509087	12.2069	48.926	20.0459	7.63
3	3	1	60	3	1.61679	0.0382915	9.64623	43.631	21.5725	7.8
1	3	2	60	3	1.2432	0.0402753	7.19112	40.1827	17.048	7.96
1	3	2	60	1	1.35501	0.0324714	9.38619	43.9024	14.8785	8.07
1	3	2	60	2	1.46648	0.0330638	8.3618	46.2954	18.9881	8.14
3	3	2	60	1	1.23521	0.0663427	6.55806	43.4192	19.481	8.164
3	3	2	60	2	0.978455	0.0672148	6.55205	42.9956	20.2372	8.57
3	3	2	60	3	1.39808	0.0408966	6.52146	56.2912	19.6653	8.61
2	3	2	60	2	1.26124	0.0370028	9.35716	38.3957	14.9783	9.43
2	3	2	60	1	1.26501	0.0312774	6.17184	40.2422	11.3927	9.585
2	3	2	60	3	1.31628	0.0317219	7.1334	41.0236	16.8254	9.74
1	1	1	120	2	1.20073	0.0692495	9.96454	53.3	21.1134	4.06
1	1	1	120	1	1.08231	0.0676569	10.2872	46.4	24.1447	4.123
1	1	1	120	3	1.30494	0.0603558	9.38487	49.6	23.3942	4.19
1	1	2	120	2	2.13243	0.0427003	9.68817	42.8	28.0061	4.67
1	1	2	120	1	2.05192	0.0398538	11.3531	49.2	25.7552	4.72
1	1	2	120	3	2.18863	0.0425121	10.0111	43.1	23.4402	4.08
2	1	1	120	3	1.33603	0.041464	10.8917	45.125	18.819	4.119
2	1	1	120	1	1.37163	0.0694984	10.6963	52.345	28.4934	4.144
2	1	1	120	2	1.4054	0.0146081	9.72818	51.395	26.8917	4.169
2	1	2	120	3	1.12774	0.040152	10.824	49.97	28.0514	4.402
2	1	2	120	2	1.09379	0.0337912	9.42655	50.065	25.4849	4.553
2	1	2	120	1	1.37865	0.0331515	8.66064	41.04	19.5109	4.63
3	1	1	120	1	1.73397	0.0520695	10.5719	53.0029	25.1898	4.7
3	1	2	120	2	1.09652	0.0570594	13.5868	47.2524	25.1405	4.892
3	1	1	120	2	1.77131	0.0459105	13.2718	49.5024	24.3356	4.91
3	1	2	120	3	1.26982	0.0533114	13.7254	51.397	24.2889	5.01
3	1	1	120	3	1.78201	0.0530356	11.9324	51.397	25.7489	5.08
3	1	2	120	1	0.92158	0.0476845	13.4555	49.6027	24.859	5.08
3	2	2	120	1	1.93769	0.0536316	9.13047	45.423	25.2392	5.48
3	2	2	120	3	1.98463	0.0543525	8.97149	44.2922	20.8756	5.63
3	2	2	120	2	1.8264	0.054064	9.05305	47.38	23.9519	5.88
3	2	1	120	3	2.03769	0.0538049	7.85791	47.2725	23.3253	6.13
1	2	1	120	1	1.34415	0.0699406	11.4457	48.8326	24.2176	6.22
3	2	1	120	1	2.0061	0.0555715	7.93536	48.513	25.9525	6.24
3	2	1	120	2	2.02464	0.0560431	7.88659	50.882	24.5462	6.39
1	2	1	120	3	1.29484	0.0715001	9.94767	47.0995	20.1239	6.396
1	2	1	120	2	1.30669	0.0707631	8.91644	48.3664	25.0897	6.49
2	2	1	120	2	1.44202	0.0404891	10.3237	44.0296	23.438	6.523
2	2	1	120	1	1.3837	0.0402475	10.3902	46.5847	23.5384	6.64
1	2	2	120	2	2.03568	0.0496906	8.74241	44.3664	28.6814	6.77
1	2	2	120	1	1.88847	0.0500746	10.525	48.8716	17.2565	6.83
1	2	2	120	3	1.87086	0.0492368	9.37408	42.0022	20.6312	6.85
2	2	1	120	3	1.32699	0.04076	10.2653	47.4378	26.1346	6.868
2	2	2	120	2	1.32996	0.0355077	9.11308	43.3886	19.0395	6.94
2	2	2	120	3	1.30123	0.0305876	9.19284	40.8521	19.8967	7.09
2	2	2	120	1	1.41593	0.0327769	9.04414	46.0776	19.2284	7.148
1	3	1	120	2	1.08703	0.0207581	8.08443	42.8274	19.1566	7.26
1	3	1	120	1	1.09507	0.020595	9.37955	41.7879	15.3197	7.47
1	3	1	120	3	1.10354	0.0205065	8.07604	45.9459	14.1304	7.68
2	3	1	120	2	1.10905	0.0182795	4.88788	39.9948	23.1364	8.04
2	3	1	120	3	1.10782	0.0180841	5.00892	47.5888	20.3788	8.09
2	3	1	120	1	1.11001	0.0184423	4.80849	43.4037	13.4309	8.18
3	3	1	120	3	0.648314	0.0482704	11.7223	44.1122	21.5725	8.61
3	3	1	120	1	1.0651	0.0270092	7.30411	47.4056	20.0459	8.676
3	3	1	120	2	0.781941	0.0438774	8.87586	46.5748	21.8265	8.74
1	3	2	120	1	1.23973	0.0206391	7.94043	43.3867	14.8785	9.02
1	3	2	120	3	1.24074	0.020796	8.09233	41.659	17.048	9.04
1	3	2	120	2	1.24091	0.0204899	8.01897	45.817	18.9881	9.05
2	3	2	120	2	0.678278	0.0145509	3.93181	41.7111	14.9783	9.29
2	3	2	120	1	0.712779	0.0141206	4.13007	40.686	11.3927	9.377
3	3	2	120	1	1.14886	0.024953	9.79793	42.8681	19.481	9.42
2	3	2	120	3	0.863228	0.014951	3.74191	41.476	16.8254	9.465
3	3	2	120	2	0.843376	0.0247619	8.64289	41.4098	20.2372	9.78
3	3	2	120	3	1.11049	0.0380941	11.4098	52.8147	19.6653	9.975

## Sheet: Graphs_proline
	GRT	DAT	Cultivar	Salinity	Proline	Tr	gS	Pn	Chlorophyll	Yield								Proline	Tr	gS	Pn	Chlorophyll	Yield											Proline	Tr	gS	Pn	Chlorophyll	Yield
	NG	DAT-60	Feisty Red	SL-1	4.53467	2.1199	0.0749469	13.2318	49.0495	24.7628				Non grafted	DAT-60	Valouro	SL-1	4.44633	1.69978	0.055724	14.7374	47.5807	25.7338							Grafted	DAT-60	Valouro	SL-1	4.86667	1.62116	0.0651586	15.6804	51.4953	22.8841
	NG	DAT-60	Feisty Red	SL-2	5.62	1.00048	0.0578187	15.8197	46.1186	23.3556							SL-2	6.65733	1.86009	0.0378377	12.8999	46.1529	22.1897										SL-2	5.30467	1.20871	0.0642782	15.5964	48.5368	23.1437
	NG	DAT-60	Feisty Red	SL-3	8.448	1.20391	0.0581514	6.54386	47.5687	19.7945							SL-3	8.05667	1.3549	0.0352702	8.31303	43.4602	16.9715										SL-3	7.11667	1.16613	0.0425964	8.1746	43.0456	16.2022
	NG	DAT-60	Gandhora	SL-1	4.53333	1.56313	0.0530095	11.4991	46.9965	24.3491						Ghandora	SL-1	4.53333	1.56313	0.0530095	11.4991	46.9965	24.3491									Ghandora	SL-1	4.093	1.58026	0.0577268	13.6667	49.9681	24.7347
	NG	DAT-60	Gandhora	SL-2	5.952	1.42941	0.0446055	11.6978	44.1607	19.3882							SL-2	5.952	1.42941	0.0446055	11.6978	44.1607	19.3882										SL-2	5.47433	1.48821	0.0443308	11.7899	47.3926	24.3703
	NG	DAT-60	Gandhora	SL-3	9.585	1.28084	0.033334	7.55413	39.8872	14.3988							SL-3	9.585	1.28084	0.033334	7.55413	39.8872	14.3988										SL-3	7.05433	1.30217	0.0328042	8.07061	43.4717	18.982
	NG	DAT-60	Valuoro	SL-1	4.44633	1.69978	0.055724	14.7374	47.5807	25.7338						Feisty Red	SL-1	4.53467	2.1199	0.0749469	13.2318	49.0495	24.7628									Feisty Red	SL-1	4.39933	2.13446	0.0655131	12.3555	50.6366	25.0914
	NG	DAT-60	Valuoro	SL-2	6.65733	1.86009	0.0378377	12.8999	46.1529	22.1897							SL-2	5.62	1.00048	0.0578187	15.8197	46.1186	23.3556										SL-2	5.24333	1.93662	0.0531887	15.7355	48.9514	24.608
	NG	DAT-60	Valuoro	SL-3	8.05667	1.3549	0.0352702	8.31303	43.4602	16.9715							SL-3	8.448	1.20391	0.0581514	6.54386	47.5687	19.7945										SL-3	7.65	1.53306	0.0453944	10.4612	46.2079	21.1483
	NG	DAT-120	Feisty Red	SL-1	4.994	1.09597	0.0526851	13.5892	49.4174	24.7628					DAT-120	Valouro	SL-1	4.49	2.12433	0.0416887	10.3508	45.0333	25.7338								DAT-120	Valouro	SL-1	4.12433	1.19599	0.0657541	9.87887	49.7667	22.8841
	NG	DAT-120	Feisty Red	SL-2	5.66333	1.91624	0.054016	9.05167	45.6984	23.3556							SL-2	6.81667	1.93167	0.0496674	9.54716	45.08	22.1897										SL-2	6.36867	1.31523	0.0707346	10.1033	48.0995	23.1437
	NG	DAT-120	Feisty Red	SL-3	9.725	1.03424	0.0292697	9.95021	45.6975	19.7945							SL-3	9.03667	1.24046	0.0206417	8.01724	43.6209	16.9715										SL-3	7.47	1.09521	0.0206198	8.51334	43.5204	16.2022
	NG	DAT-120	Gandhora	SL-1	4.52833	1.20006	0.0356982	9.63706	47.025	24.3491						Ghandora	SL-1	4.52833	1.20006	0.0356982	9.63706	47.025	24.3491									Ghandora	SL-1	4.144	1.37102	0.0418568	10.4387	49.6217	24.7347
	NG	DAT-120	Gandhora	SL-2	7.05933	1.34904	0.0329574	9.11669	43.4394	19.3882							SL-2	7.05933	1.34904	0.0329574	9.11669	43.4394	19.3882										SL-2	6.677	1.38424	0.0404989	10.3264	46.0174	24.3703
	NG	DAT-120	Gandhora	SL-3	9.37733	0.751429	0.0145409	3.9346	41.2911	14.3988							SL-3	9.37733	0.751429	0.0145409	3.9346	41.2911	14.3988										SL-3	8.10333	1.10896	0.0182687	4.90176	43.6624	18.982
	NG	DAT-120	Valuoro	SL-1	4.49	2.12433	0.0416887	10.3508	45.0333	25.7338						Feisty Red	SL-1	4.994	1.09597	0.0526851	13.5892	49.4174	24.7628									Feisty Red	SL-1	4.89667	1.76243	0.0503385	11.9254	51.3008	25.0914
	NG	DAT-120	Valuoro	SL-2	6.81667	1.93167	0.0496674	9.54716	45.08	22.1897							SL-2	5.66333	1.91624	0.054016	9.05167	45.6984	23.3556										SL-2	6.25333	2.02281	0.0551398	7.89329	48.8892	24.608
	NG	DAT-120	Valuoro	SL-3	9.03667	1.24046	0.0206417	8.01724	43.6209	16.9715							SL-3	9.725	1.03424	0.0292697	9.95021	45.6975	19.7945										SL-3	8.67533	0.831784	0.039719	9.30077	46.0309	21.1483
	GR	DAT-60	Feisty Red	SL-1	4.39933	2.13446	0.0655131	12.3555	50.6366	25.0914
	GR	DAT-60	Feisty Red	SL-2	5.24333	1.93662	0.0531887	15.7355	48.9514	24.608
	GR	DAT-60	Feisty Red	SL-3	7.65	1.53306	0.0453944	10.4612	46.2079	21.1483
	GR	DAT-60	Gandhora	SL-1	4.093	1.58026	0.0577268	13.6667	49.9681	24.7347
	GR	DAT-60	Gandhora	SL-2	5.47433	1.48821	0.0443308	11.7899	47.3926	24.3703
	GR	DAT-60	Gandhora	SL-3	7.05433	1.30217	0.0328042	8.07061	43.4717	18.982
	GR	DAT-60	Valuoro	SL-1	4.86667	1.62116	0.0651586	15.6804	51.4953	22.8841
	GR	DAT-60	Valuoro	SL-2	5.30467	1.20871	0.0642782	15.5964	48.5368	23.1437
	GR	DAT-60	Valuoro	SL-3	7.11667	1.16613	0.0425964	8.1746	43.0456	16.2022
	GR	DAT-120	Feisty Red	SL-1	4.89667	1.76243	0.0503385	11.9254	51.3008	25.0914
	GR	DAT-120	Feisty Red	SL-2	6.25333	2.02281	0.0551398	7.89329	48.8892	24.608
	GR	DAT-120	Feisty Red	SL-3	8.67533	0.831784	0.039719	9.30077	46.0309	21.1483
	GR	DAT-120	Gandhora	SL-1	4.144	1.37102	0.0418568	10.4387	49.6217	24.7347
	GR	DAT-120	Gandhora	SL-2	6.677	1.38424	0.0404989	10.3264	46.0174	24.3703
	GR	DAT-120	Gandhora	SL-3	8.10333	1.10896	0.0182687	4.90176	43.6624	18.982
	GR	DAT-120	Valuoro	SL-1	4.12433	1.19599	0.0657541	9.87887	49.7667	22.8841
	GR	DAT-120	Valuoro	SL-2	6.36867	1.31523	0.0707346	10.1033	48.0995	23.1437
	GR	DAT-120	Valuoro	SL-3	7.47	1.09521	0.0206198	8.51334	43.5204	16.2022

## Sheet: Data_table
																		Cultivar	DAT	GRT	Salinity	Proline	Tr	gS	Pn	Chlorophyll	Yield
			DAT-60						DAT-120									Valuoro	DAT-60	GR	SL-1	4.86667	1.62116	0.0651586	15.6804	51.4953	22.8841
			Proline	Tr	gS	Pn	Chlorophyll	Yield	Proline	Tr	gS	Pn	Chlorophyll	Yield				Valuoro	DAT-60	GR	SL-2	5.30467	1.20871	0.0642782	15.5964	48.5368	23.1437
Valuoro	SL-1	GR	4.86667	1.62116	0.0651586	15.6804	51.4953	22.8841	4.12433	1.19599	0.0657541	9.87887	49.7667	22.8841				Valuoro	DAT-60	GR	SL-3	7.11667	1.16613	0.0425964	8.1746	43.0456	16.2022
		NG	4.44633	1.69978	0.055724	14.7374	47.5807	25.7338	4.49	2.12433	0.0416887	10.3508	45.0333	25.7338				Valuoro	DAT-60	NG	SL-1	4.44633	1.69978	0.055724	14.7374	47.5807	25.7338
	SL-2	GR	5.30467	1.20871	0.0642782	15.5964	48.5368	23.1437	6.36867	1.31523	0.0707346	10.1033	48.0995	23.1437				Valuoro	DAT-60	NG	SL-2	6.65733	1.86009	0.0378377	12.8999	46.1529	22.1897
		NG	6.65733	1.86009	0.0378377	12.8999	46.1529	22.1897	6.81667	1.93167	0.0496674	9.54716	45.08	22.1897				Valuoro	DAT-60	NG	SL-3	8.05667	1.3549	0.0352702	8.31303	43.4602	16.9715
	SL-3	GR	7.11667	1.16613	0.0425964	8.1746	43.0456	16.2022	7.47	1.09521	0.0206198	8.51334	43.5204	16.2022				Valuoro	DAT-120	GR	SL-1	4.12433	1.19599	0.0657541	9.87887	49.7667	22.8841
		NG	8.05667	1.3549	0.0352702	8.31303	43.4602	16.9715	9.03667	1.24046	0.0206417	8.01724	43.6209	16.9715				Valuoro	DAT-120	GR	SL-2	6.36867	1.31523	0.0707346	10.1033	48.0995	23.1437
Gandhora	SL-1	GR	4.093	1.58026	0.0577268	13.6667	49.9681	24.7347	4.144	1.37102	0.0418568	10.4387	49.6217	24.7347				Valuoro	DAT-120	GR	SL-3	7.47	1.09521	0.0206198	8.51334	43.5204	16.2022
		NG	4.53333	1.56313	0.0530095	11.4991	46.9965	24.3491	4.52833	1.20006	0.0356982	9.63706	47.025	24.3491				Valuoro	DAT-120	NG	SL-1	4.49	2.12433	0.0416887	10.3508	45.0333	25.7338
	SL-2	GR	5.47433	1.48821	0.0443308	11.7899	47.3926	24.3703	6.677	1.38424	0.0404989	10.3264	46.0174	24.3703				Valuoro	DAT-120	NG	SL-2	6.81667	1.93167	0.0496674	9.54716	45.08	22.1897
		NG	5.952	1.42941	0.0446055	11.6978	44.1607	19.3882	7.05933	1.34904	0.0329574	9.11669	43.4394	19.3882				Valuoro	DAT-120	NG	SL-3	9.03667	1.24046	0.0206417	8.01724	43.6209	16.9715
	SL-3	GR	7.05433	1.30217	0.0328042	8.07061	43.4717	18.982	8.10333	1.10896	0.0182687	4.90176	43.6624	18.982				Gandhora	DAT-60	GR	SL-1	4.093	1.58026	0.0577268	13.6667	49.9681	24.7347
		NG	9.585	1.28084	0.033334	7.55413	39.8872	14.3988	9.37733	0.751429	0.0145409	3.9346	41.2911	14.3988				Gandhora	DAT-60	GR	SL-2	5.47433	1.48821	0.0443308	11.7899	47.3926	24.3703
Fiesty Red	SL-1	GR	4.39933	2.13446	0.0655131	12.3555	50.6366	25.0914	4.89667	1.76243	0.0503385	11.9254	51.3008	25.0914				Gandhora	DAT-60	GR	SL-3	7.05433	1.30217	0.0328042	8.07061	43.4717	18.982
		NG	4.53467	2.1199	0.0749469	13.2318	49.0495	24.7628	4.994	1.09597	0.0526851	13.5892	49.4174	24.7628				Gandhora	DAT-60	NG	SL-1	4.53333	1.56313	0.0530095	11.4991	46.9965	24.3491
	SL-2	GR	5.24333	1.93662	0.0531887	15.7355	48.9514	24.608	6.25333	2.02281	0.0551398	7.89329	48.8892	24.608				Gandhora	DAT-60	NG	SL-2	5.952	1.42941	0.0446055	11.6978	44.1607	19.3882
		NG	5.62	1.00048	0.0578187	15.8197	46.1186	23.3556	5.66333	1.91624	0.054016	9.05167	45.6984	23.3556				Gandhora	DAT-60	NG	SL-3	9.585	1.28084	0.033334	7.55413	39.8872	14.3988
	SL-3	GR	7.65	1.53306	0.0453944	10.4612	46.2079	21.1483	8.67533	0.831784	0.039719	9.30077	46.0309	21.1483				Gandhora	DAT-120	GR	SL-1	4.144	1.37102	0.0418568	10.4387	49.6217	24.7347
		NG	8.448	1.20391	0.0581514	6.54386	47.5687	19.7945	9.725	1.03424	0.0292697	9.95021	45.6975	19.7945				Gandhora	DAT-120	GR	SL-2	6.677	1.38424	0.0404989	10.3264	46.0174	24.3703
																		Gandhora	DAT-120	GR	SL-3	8.10333	1.10896	0.0182687	4.90176	43.6624	18.982
																		Gandhora	DAT-120	NG	SL-1	4.52833	1.20006	0.0356982	9.63706	47.025	24.3491
																		Gandhora	DAT-120	NG	SL-2	7.05933	1.34904	0.0329574	9.11669	43.4394	19.3882
																		Gandhora	DAT-120	NG	SL-3	9.37733	0.751429	0.0145409	3.9346	41.2911	14.3988
																		Feisty Red	DAT-60	GR	SL-1	4.39933	2.13446	0.0655131	12.3555	50.6366	25.0914
																		Feisty Red	DAT-60	GR	SL-2	5.24333	1.93662	0.0531887	15.7355	48.9514	24.608
																		Feisty Red	DAT-60	GR	SL-3	7.65	1.53306	0.0453944	10.4612	46.2079	21.1483
																		Feisty Red	DAT-60	NG	SL-1	4.53467	2.1199	0.0749469	13.2318	49.0495	24.7628
																		Feisty Red	DAT-60	NG	SL-2	5.62	1.00048	0.0578187	15.8197	46.1186	23.3556
																		Feisty Red	DAT-60	NG	SL-3	8.448	1.20391	0.0581514	6.54386	47.5687	19.7945
																		Feisty Red	DAT-120	GR	SL-1	4.89667	1.76243	0.0503385	11.9254	51.3008	25.0914
																		Feisty Red	DAT-120	GR	SL-2	6.25333	2.02281	0.0551398	7.89329	48.8892	24.608
																		Feisty Red	DAT-120	GR	SL-3	8.67533	0.831784	0.039719	9.30077	46.0309	21.1483
																		Feisty Red	DAT-120	NG	SL-1	4.994	1.09597	0.0526851	13.5892	49.4174	24.7628
																		Feisty Red	DAT-120	NG	SL-2	5.66333	1.91624	0.054016	9.05167	45.6984	23.3556
																		Feisty Red	DAT-120	NG	SL-3	9.725	1.03424	0.0292697	9.95021	45.6975	19.7945

## Sheet: correlation_table
Proline
Variables	Valuoro		Gandhora		Feisty Red
	DAT 60	DAT 120	DAT 60	DAT 120	DAT 60	DAT 120
Salinity	0.920143	0.950751	0.895357	0.97162	0.944674	0.937142
GRT	0.240033	0.234128	0.314635	0.183793	0.141043	0.0500844
Tr	-0.315463	-0.358173	-0.903631	-0.663587	-0.64771	-0.595033
gs	-0.846247	-0.651047	-0.866839	-0.642288	-0.543997	-0.79515
Pn	-0.879262	-0.681758	-0.852027	-0.838085	-0.739373	-0.378719
Chorophyll	-0.703038	-0.470756	-0.691021	-0.666926	-0.311822	-0.44145
Yield	-0.72909	-0.653663	-0.735911	-0.71004	-0.881168	-0.85861
